# Supplementary material for: Reliability and Validity of the Chinese Version of the Children’s Depression Rating Scale—Revised (CDRS-R)
Source: Healthcare (Basel). 2025 Mar 26;13(7):734. doi: 10.3390/healthcare13070734 (PMC11988789; doi:10.3390/healthcare13070734)
Supplement: Supplementary file 1 [file healthcare-13-00734-s001.zip]

Archive with 1 entries (1 files):
- healthcare-3450580-supplementary.pdf
